# Supplementary material for: Mutation and Microsatellite Instability (MSI) Affect the Differential Gene Expression of Folic Acid and 5-Flourouracil Metabolism-Related Genes in Colorectal Carcinoma
Source: Curr Oncol. 2025 Nov 26;32(12):661. doi: 10.3390/curroncol32120661 (PMC12732240; doi:10.3390/curroncol32120661)
Supplement: Supplementary file 1 [file curroncol-32-00661-s001.zip]

Archive with 6 entries (6 files):
- Supplementary Figure S1.pdf
- Supplementary Table S1.xlsx
- Supplementary Table S2.csv
- Supplementary Table S3.pdf
- Supplementary Table S4-S11.pdf
- Supplementary Table S12.pdf
