# Supplementary material for: Mutation and Microsatellite Instability (MSI) Affect the Differential Gene Expression of Folic Acid and 5-Flourouracil Metabolism-Related Genes in Colorectal Carcinoma
Source: Curr Oncol. 2025 Nov 26;32(12):661. doi: 10.3390/curroncol32120661 (PMC12732240; doi:10.3390/curroncol32120661)
Supplement: Supplementary file 1 [file curroncol-32-00661-s001.zip › Supplementary Table S1.xlsx]

## Sheet: Sheet1
Table S1. Patient Characteristics
Characteristic	Category	Patients
Sex	Male	43
	Female	28
Location	Left	58
	Right	13
Stage	Stage-1	12
	Stage-2	22
	Stage-3	37
Tumor Grade	Low	57
	High	14
LymphNode	Present	37
	Absent	34
TIL	0	39
	1	32
Signet Ring	Absent	51
	Present	20
LVinvasion	Absent	36
	Present	35
PNinvasion	Absent	55
	Present	16
MSI Status	MSS	53
	MSI	18
BRAF	Wild	70
	Mutant	1
KRAS	Wild	51
	Mutant	20
