# Supplementary material for: Mutation and Microsatellite Instability (MSI) Affect the Differential Gene Expression of Folic Acid and 5-Flourouracil Metabolism-Related Genes in Colorectal Carcinoma
Source: Curr Oncol. 2025 Nov 26;32(12):661. doi: 10.3390/curroncol32120661 (PMC12732240; doi:10.3390/curroncol32120661)
Supplement: Supplementary file 1 [file curroncol-32-00661-s001.zip › Supplementary Table S2.csv]

Supplementary Table S2: List of FA and 5-FU related genes
Gene Name	GeneSymbol	Category
dihydropyrimidine dehydrogenase	DPYD	5FU Metabolism
thymidylate synthetase	TYMS	5FU Metabolism
uridine-cytidine kinase 2	UCK2	5FU Metabolism
uridine monophosphate synthetase	UMPS	5FU Metabolism
uridine phosphorylase 1	UPP1	5FU Metabolism
AKT serine/threonine kinase 1	AKT1	Apoptotic gene
apoptotic peptidase activating factor 1	APAF1	Apoptotic gene
BCL2 associated X, apoptosis regulator	BAX	Apoptotic gene
BCL2 binding component 3	BBC3	Apoptotic gene
BCL2 apoptosis regulator	BCL2	Apoptotic gene
BCL2 like 1	BCL2L1	Apoptotic gene
BCL2 like 11	BCL2L11	Apoptotic gene
BH3 interacting domain death agonist	BID	Apoptotic gene
baculoviral IAP repeat containing 5	BIRC5	Apoptotic gene
caspase 3	CASP3	Apoptotic gene
caspase 7	CASP7	Apoptotic gene
caspase 8	CASP8	Apoptotic gene
caspase 9	CASP9	Apoptotic gene
cytochrome c, somatic	CYCS	Apoptotic gene
death associated protein kinase 1	DAPK1	Apoptotic gene
DNA fragmentation factor subunit alpha	DFFA	Apoptotic gene
Fas cell surface death receptor	FAS	Apoptotic gene
Fas ligand	FASLG	Apoptotic gene
growth arrest and DNA damage inducible alpha	GADD45A	Apoptotic gene
mitogen-activated protein kinase 1	MAPK1	Apoptotic gene
MCL1 apoptosis regulator, BCL2 family member	MCL1	Apoptotic gene
NADPH oxidase activator 1	NOXA1	Apoptotic gene
phosphatidylinositol-4,5-bisphosphate 3-kinase catalytic subunit alpha	PIK3CA*	Apoptotic gene
Ras association domain family member 1	RASSF1	Apoptotic gene
TNF receptor superfamily member 10a	TNFRSF10A	Apoptotic gene
TNF receptor superfamily member 10b	TNFRSF10B	Apoptotic gene
TNF superfamily member 10	TNFSF10	Apoptotic gene
tumor protein p53	TP53*	Apoptotic gene
ATR serine/threonine kinase	ATR	Cell Cycle Checkpoint Genes
aurora kinase A	AURKA	Cell Cycle Checkpoint Genes
aurora kinase B	AURKB	Cell Cycle Checkpoint Genes
BUB1 mitotic checkpoint serine/threonine kinase	BUB1	Cell Cycle Checkpoint Genes
BUB3 mitotic checkpoint protein	BUB3	Cell Cycle Checkpoint Genes
cyclin B1	CCNB1	Cell Cycle Checkpoint Genes
cyclin D1	CCND1	Cell Cycle Checkpoint Genes
cyclin dependent kinase 1	CDC2	Cell Cycle Checkpoint Genes
cell division cycle 20	CDC20	Cell Cycle Checkpoint Genes
cell division cycle 25C	CDC25C	Cell Cycle Checkpoint Genes
cyclin dependent kinase 4	CDK4	Cell Cycle Checkpoint Genes
cyclin dependent kinase 6	CDK6	Cell Cycle Checkpoint Genes
cyclin dependent kinase inhibitor 1A	CDKN1A	Cell Cycle Checkpoint Genes
cyclin dependent kinase inhibitor 2A	CDKN2A	Cell Cycle Checkpoint Genes
checkpoint kinase 1	CHEK1	Cell Cycle Checkpoint Genes
checkpoint kinase 2	CHEK2	Cell Cycle Checkpoint Genes
E2F transcription factor 1	E2F1	Cell Cycle Checkpoint Genes
mitotic arrest deficient 2 like 1	MAD2L1	Cell Cycle Checkpoint Genes
polo like kinase 1	PLK1	Cell Cycle Checkpoint Genes
RB transcriptional corepressor 1	RB1	Cell Cycle Checkpoint Genes
TTK protein kinase	TTK	Cell Cycle Checkpoint Genes
WEE1 G2 checkpoint kinase	WEE1	Cell Cycle Checkpoint Genes
ATM serine/threonine kinase	ATM	DNA Repair Mechanisms
BRCA1 DNA repair associated	BRCA1	DNA Repair Mechanisms
BRCA2 DNA repair associated	BRCA2	DNA Repair Mechanisms
BRCA1 interacting helicase 1	BRIP1	DNA Repair Mechanisms
ERCC excision repair 1, endonuclease non-catalytic subunit	ERCC1	DNA Repair Mechanisms
ERCC excision repair 4, endonuclease catalytic subunit	ERCC4	DNA Repair Mechanisms
ERCC excision repair 5, endonuclease	ERCC5	DNA Repair Mechanisms
mutL homolog 1	MLH1	DNA Repair Mechanisms
mutS homolog 2	MSH2	DNA Repair Mechanisms
mutS homolog 6	MSH6	DNA Repair Mechanisms
poly(ADP-ribose) polymerase 1	PARP1	DNA Repair Mechanisms
poly(ADP-ribose) polymerase 2	PARP2	DNA Repair Mechanisms
PMS1 homolog 2, mismatch repair system component	PMS2	DNA Repair Mechanisms
RAD50 double strand break repair protein	RAD50	DNA Repair Mechanisms
RAD51 recombinase	RAD51	DNA Repair Mechanisms
ATP binding cassette subfamily B member 1	ABCB1	Drug Transport
ATP binding cassette subfamily C member 1 (ABCC1 blood group)	ABCC1	Drug Transport
ATP binding cassette subfamily C member 10	ABCC10	Drug Transport
ATP binding cassette subfamily C member 11	ABCC11	Drug Transport
ATP binding cassette subfamily C member 5	ABCC5	Drug Transport
ATP binding cassette subfamily G member 2 (JR blood group)	ABCG2	Drug Transport
solute carrier family 1 member 5	SLC1A5	Drug Transport
solute carrier family 29 member 1 (Augustine blood group)	SLC29A1	Drug Transport
solute carrier family 38 member 1	SLC38A1	Drug Transport
solute carrier family 39 member 4	SLC39A4	Drug Transport
solute carrier family 7 member 5	SLC7A5	Drug Transport
cadherin 1	CDH1	EMT & tumor invasion
cadherin 2	CDH2	EMT & tumor invasion
enolase 1	ENO1	EMT & tumor invasion
filamin A	FLNA	EMT & tumor invasion
snail family transcriptional repressor 2	SNAI2	EMT & tumor invasion
zinc finger E-box binding homeobox 1	ZEB1	EMT & tumor invasion
zinc finger E-box binding homeobox 2	ZEB2	EMT & tumor invasion
activating transcription factor 4	ATF4	Endoplasmic Reticulum (ER) Stress
activating transcription factor 6	ATF6	Endoplasmic Reticulum (ER) Stress
DNA damage inducible transcript 3	DDIT3	Endoplasmic Reticulum (ER) Stress
DnaJ heat shock protein family (Hsp40) member B9	DNAJB9	Endoplasmic Reticulum (ER) Stress
DnaJ heat shock protein family (Hsp40) member C3	DNAJC3	Endoplasmic Reticulum (ER) Stress
eukaryotic translation initiation factor 2 alpha kinase 3	EIF2AK3	Endoplasmic Reticulum (ER) Stress
endoplasmic reticulum to nucleus signaling 1	ERN1	Endoplasmic Reticulum (ER) Stress
homocysteine inducible ER protein with ubiquitin like domain 1	HERPUD1	Endoplasmic Reticulum (ER) Stress
heat shock protein family A (Hsp70) member 5	HSPA5	Endoplasmic Reticulum (ER) Stress
X-box binding protein 1	XBP1	Endoplasmic Reticulum (ER) Stress
aldehyde dehydrogenase 1 family member L1	ALDH1L1	Folate & One carbon metabolism
aldehyde dehydrogenase 1 family member L2	ALDH1L2	Folate & One carbon metabolism
betaine--homocysteine S-methyltransferase	BHMT	Folate & One carbon metabolism
cystathionine beta-synthase	CBS	Folate & One carbon metabolism
choline dehydrogenase	CHDH	Folate & One carbon metabolism
cystathionine gamma-lyase	CTH	Folate & One carbon metabolism
dihydrofolate reductase	DHFR	Folate & One carbon metabolism
folate hydrolase 1	FOLH1	Folate & One carbon metabolism
folate receptor alpha	FOLR1	Folate & One carbon metabolism
folylpolyglutamate synthase	FPGS	Folate & One carbon metabolism
gamma-glutamyl hydrolase	GGH	Folate & One carbon metabolism
methionine adenosyltransferase 1A	MAT1A	Folate & One carbon metabolism
methylenetetrahydrofolate reductase	MTHFR	Folate & One carbon metabolism
5-methyltetrahydrofolate-homocysteine methyltransferase	MTR	Folate & One carbon metabolism
5-methyltetrahydrofolate-homocysteine methyltransferase reductase	MTRR	Folate & One carbon metabolism
phosphatidylethanolamine N-methyltransferase	PEMT	Folate & One carbon metabolism
phospholipase D1	PLD1	Folate & One carbon metabolism
phospholipase D2	PLD2	Folate & One carbon metabolism
replication factor C subunit 1	RFC1	Folate & One carbon metabolism
serine hydroxymethyltransferase 1	SHMT1	Folate & One carbon metabolism
DnaJ heat shock protein family (Hsp40) member A1	DNAJA1	Heat Shock Response Genes
DnaJ heat shock protein family (Hsp40) member B1	DNAJB1	Heat Shock Response Genes
heat shock transcription factor 1	HSF1	Heat Shock Response Genes
heat shock protein 90 alpha family class A member 1	HSP90AA1	Heat Shock Response Genes
heat shock protein 90 alpha family class B member 1	HSP90AB1	Heat Shock Response Genes
heat shock protein family A (Hsp70) member 1A	HSPA1A	Heat Shock Response Genes
heat shock protein family A (Hsp70) member 1B	HSPA1B	Heat Shock Response Genes
heat shock protein family B (small) member 1	HSPB1	Heat Shock Response Genes
heat shock protein family B (small) member 8	HSPB8	Heat Shock Response Genes
C-C motif chemokine ligand 22	CCL22	known 5FU-resistance genes
chromogranin B	CHGB	known 5FU-resistance genes
chorionic somatomammotropin hormone 2	CSH2	known 5FU-resistance genes
fatty acid binding protein 7	FABP7	known 5FU-resistance genes
galanin like peptide	GALP	known 5FU-resistance genes
heat shock protein family A (Hsp70) member 8	HSPA8	known 5FU-resistance genes
intercellular adhesion molecule 2	ICAM2	known 5FU-resistance genes
inducible T cell costimulator	ICOS	known 5FU-resistance genes
lymphotoxin beta receptor	LTBR	known 5FU-resistance genes
rabaptin, RAB GTPase binding effector protein 2	RABEP2	known 5FU-resistance genes
retinoic acid receptor beta	RARB	known 5FU-resistance genes
RELA proto-oncogene, NF-kB subunit	RELA	known 5FU-resistance genes
glutamate-cysteine ligase catalytic subunit	GCLC	Oxidative Stress Response Genes
glutamate-cysteine ligase modifier subunit	GCLM	Oxidative Stress Response Genes
glutathione peroxidase 1	GPX1	Oxidative Stress Response Genes
glutathione peroxidase 4	GPX4	Oxidative Stress Response Genes
heme oxygenase 1	HMOX1	Oxidative Stress Response Genes
kelch like ECH associated protein 1	KEAP1	Oxidative Stress Response Genes
NFE2 like bZIP transcription factor 2	NFE2L2*	Oxidative Stress Response Genes
NAD(P)H quinone dehydrogenase 1	NQO1	Oxidative Stress Response Genes
peroxiredoxin 1	PRDX1	Oxidative Stress Response Genes
peroxiredoxin 2	PRDX2	Oxidative Stress Response Genes
peroxiredoxin 3	PRDX3	Oxidative Stress Response Genes
peroxiredoxin 4	PRDX4	Oxidative Stress Response Genes
peroxiredoxin 5	PRDX5	Oxidative Stress Response Genes
peroxiredoxin 6	PRDX6	Oxidative Stress Response Genes
superoxide dismutase 1	SOD1	Oxidative Stress Response Genes
superoxide dismutase 2	SOD2	Oxidative Stress Response Genes
thioredoxin	TXN	Oxidative Stress Response Genes
thioredoxin reductase 1	TXNRD1	Oxidative Stress Response Genes
apurinic/apyrimidinic endodeoxyribonuclease 1	APEX1	Signaling pathway
axin 1	AXIN1	Signaling pathway
axin 2	AXIN2	Signaling pathway
B-Raf proto-oncogene, serine/threonine kinase	BRAF	Signaling pathway
casein kinase 1 alpha 1	CSNK1A1	Signaling pathway
catenin beta 1	CTNNB1	Signaling pathway
epidermal growth factor receptor	EGFR	Signaling pathway
glycogen synthase kinase 3 beta	GSK3B	Signaling pathway
mitogen-activated protein kinase kinase 1	MAP2K1	Signaling pathway
mitogen-activated protein kinase kinase 2	MAP2K2	Signaling pathway
mitogen-activated protein kinase 14	MAPK14	Signaling pathway
mitogen-activated protein kinase 3	MAPK3	Signaling pathway
phosphatidylinositol-4,5-bisphosphate 3-kinase catalytic subunit alpha	PIK3CA*	Signaling pathway
Rac family small GTPase 3	RAC3	Signaling pathway
ring finger protein 43	RNF43	Signaling pathway
Wnt family member 3A	WNT3A	Signaling pathway
Wnt family member 5A	WNT5A	Signaling pathway
NFE2 like bZIP transcription factor 2	NFE2L2*	Transsulfuration & Pyrimidine metabolism
retinol binding protein 7	RBP7	Transsulfuration & Pyrimidine metabolism
ribonucleotide reductase regulatory subunit M2	RRM2	Transsulfuration & Pyrimidine metabolism
solute carrier family 7 member 9	SLC7A9	Transsulfuration & Pyrimidine metabolism
APC regulator of WNT signaling pathway	APC	Tumor suppressor gene
phosphatase and tensin homolog	PTEN	Tumor suppressor gene
RUNX family transcription factor 3	RUNX3	Tumor suppressor gene
SMAD family member 4	SMAD4	Tumor suppressor gene
tumor protein p53	TP53*	Tumor suppressor gene
* There are 180 unique genes, although there are 183 genes in this list. The 3 extra genes are repeats of a given gene in a different category.
